# Supplementary material for: African Swine Fever Virus Ubiquitin-Conjugating Enzyme Is an Immunomodulator Targeting NF-κB Activation
Source: Viruses. 2021 Jun 17;13(6):1160. doi: 10.3390/v13061160 (PMC8233900; doi:10.3390/v13061160)
Supplement: Supplementary file 1 [file viruses-13-01160-s001.zip]

Archive with 1 entries (1 files):
- viruses-1241565-supplementary.pdf
